# Supplementary material for: Chimeric RNA Design Principles for RNA-Mediated Gene Fusion
Source: Cells. 2022 Mar 16;11(6):1002. doi: 10.3390/cells11061002 (PMC8947500; doi:10.3390/cells11061002)
Supplement: Supplementary file 1 [file cells-11-01002-s001.zip]

Archive with 1 entries (1 files):
- cells-1619768-supplementary.pdf
